# Supplementary material for: Plasma Fatty Acids Pattern and Dry Eye Disease in the Elderly: The Montrachet Population-Based Study
Source: Nutrients. 2022 May 30;14(11):2290. doi: 10.3390/nu14112290 (PMC9183164; doi:10.3390/nu14112290)
Supplement: Supplementary file 1 [file nutrients-14-02290-s001.zip]

Archive with 1 entries (1 files):
- nutrients-1725879-supplementary.pdf
